# Supplementary material for: Hippocampal neurons with stable excitatory connectivity become part of neuronal representations
Source: PLoS Biol. 2020 Nov 3;18(11):e3000928. doi: 10.1371/journal.pbio.3000928 (PMC7665705; doi:10.1371/journal.pbio.3000928)
Supplement: S1 Table — (XLSX) [file pbio.3000928.s005.xlsx]

## Sheet: Tabelle1
Figure	Panel	Test	Group 1	N1	Data points 1	Group 2	N2	Data points 2	p-value	Significance
1	b	2-way ANOVA	HC	5	Mean % of Arc+ neurons, 75 mg/kg	EE	5	Mean % of Arc+ neurons, 75 mg/kg	0.0044	**
1	b	2-way ANOVA	HC	5	Mean % of Arc+ neurons, 150 mg/kg	EE	5	Mean % of Arc+ neurons, 150 mg/kg	0.2419
1	b	2-way ANOVA	HC	5	Mean % of Arc+ neurons, 300 mg/kg	EE	5	Mean % of Arc+ neurons, 300 mg/kg	0.9549
2	g	2-way ANOVA	Arc-CreERT2	19	Number of tdTomato+ neurons on day 1	Nex-CerERT2	11	Number of tdTomato+ neurons on day 1	0.1071
2	g	2-way ANOVA	Arc-CreERT2	19	Number of tdTomato+ neurons on day 1	Arc-CreERT2	19	Number of tdTomato+ neurons on day 14	0.0012	**
2	g	2-way ANOVA	Arc-CreERT2	19	Number of tdTomato+ neurons on day 14	Nex-CerERT2	11	Number of tdTomato+ neurons on day 14	0.4249
2	g	2-way ANOVA	Nex-CerERT2	11	Number of tdTomato+ neurons on day 1	Nex-CerERT2	11	Number of tdTomato+ neurons on day 14	0.0036
2	h	Mann-Whitney U test	Arc-tdTomato-	136	Mean spine density per cell, 1-14	Arc-tdTomato+	128	Mean spine density per cell, 1-14	0.0218	*
2	h	1-Sample Wilcoxon	Arc-tdTomato-	17	Mean spine density per cell, Day 8	Arc-tdTomato-	1	Median spine density, Days 1 to 7 (=0.9921)	0.7467
2	h	1-Sample Wilcoxon	Arc-tdTomato-	17	Mean spine density per cell, Day 9	Arc-tdTomato-	1	Median spine density, Days 1 to 7	0.9265
2	h	1-Sample Wilcoxon	Arc-tdTomato-	17	Mean spine density per cell, Day 11	Arc-tdTomato-	1	Median spine density, Days 1 to 7	0.5477
2	h	1-Sample Wilcoxon	Arc-tdTomato-	17	Mean spine density per cell, Day 14	Arc-tdTomato-	1	Median spine density, Days 1 to 7	0.9632
2	h	1-Sample Wilcoxon	Arc-tdTomato+	16	Mean spine density per cell, Day 8	Arc-tdTomato+	1	Median spine density, Days 1 to 7 (=1,1)	0.7057
2	h	1-Sample Wilcoxon	Arc-tdTomato+	16	Mean spine density per cell, Day 9	Arc-tdTomato+	1	Median spine density, Days 1 to 7	0.9399
2	h	1-Sample Wilcoxon	Arc-tdTomato+	16	Mean spine density per cell, Day 11	Arc-tdTomato+	1	Median spine density, Days 1 to 7	0.8603
2	h	1-Sample Wilcoxon	Arc-tdTomato+	16	Mean spine density per cell, Day 14	Arc-tdTomato+	1	Median spine density, Days 1 to 7	0.3755
2	i	Mann-Whitney U test	Nex-tdTomato-	72	Mean spine density per cell, 1-14	Nex-tdTomato+	48	Mean spine density per cell, 1-14	< 0.0001	****
2	i	1-Sample Wilcoxon	Nex-tdTomato-	9	Mean spine density per cell, Day 8	Nex-tdTomato-	1	Median spine density, Days 1 to 7 (=1,056)	0.8203
2	i	1-Sample Wilcoxon	Nex-tdTomato-	9	Mean spine density per cell, Day 9	Nex-tdTomato-	1	Median spine density, Days 1 to 7	> 0.9999
2	i	1-Sample Wilcoxon	Nex-tdTomato-	9	Mean spine density per cell, Day 11	Nex-tdTomato-	1	Median spine density, Days 1 to 7	0.9102
2	i	1-Sample Wilcoxon	Nex-tdTomato-	9	Mean spine density per cell, Day 14	Nex-tdTomato-	1	Median spine density, Days 1 to 7	0.7344
2	i	1-Sample Wilcoxon	Nex-tdTomato+	6	Mean spine density per cell, Day 8	Nex-tdTomato+	1	Median spine density, Days 1 to 7 (=0,7717)	0.5625
2	i	1-Sample Wilcoxon	Nex-tdTomato+	6	Mean spine density per cell, Day 9	Nex-tdTomato+	1	Median spine density, Days 1 to 7	0.3125
2	i	1-Sample Wilcoxon	Nex-tdTomato+	6	Mean spine density per cell, Day 11	Nex-tdTomato+	1	Median spine density, Days 1 to 7	0.2188
2	i	1-Sample Wilcoxon	Nex-tdTomato+	6	Mean spine density per cell, Day 14	Nex-tdTomato+	1	Median spine density, Days 1 to 7	0.5625
3	a	Permutation Test	Arc-tdTomato-	10000	Turnover rate of all spines, Day 2	Arc-tdTomato+	10000	Turnover rate of all spines, Day 2	0.096
3	a	Permutation Test	Arc-tdTomato-	10000	Turnover rate of all spines, Day 4	Arc-tdTomato+	10000	Turnover rate of all spines, Day 4	0.008	**
3	a	Permutation Test	Arc-tdTomato-	10000	Turnover rate of all spines, Day 7	Arc-tdTomato+	10000	Turnover rate of all spines, Day 7	0.0154	*
3	a	Permutation Test	Arc-tdTomato-	10000	Turnover rate of all spines, Day 9	Arc-tdTomato+	10000	Turnover rate of all spines, Day 9	0.8022
3	a	Permutation Test	Arc-tdTomato-	10000	Turnover rate of all spines, Day 11	Arc-tdTomato+	10000	Turnover rate of all spines, Day 11	0.28
3	a	Permutation Test	Arc-tdTomato-	10000	Turnover rate of all spines, Day 14	Arc-tdTomato+	10000	Turnover rate of all spines, Day 14	> 0.9999
3	a	Paired Wilcoxon	Arc-tdTomato-	17	Turnover rate per cell, Day 2	Arc-tdTomato-	17	Turnover rate per cell, Day 9	0.0026	**
3	a	Paired Wilcoxon	Arc-tdTomato-	17	Turnover rate per cell, Day 4	Arc-tdTomato-	17	Turnover rate per cell, Day 11	0.0016	**
3	a	Paired Wilcoxon	Arc-tdTomato-	17	Turnover rate per cell, Day 7	Arc-tdTomato-	17	Turnover rate per cell, Day 14	0.0008	***
3	a	Paired Wilcoxon	Arc-tdTomato+	16	Turnover rate per cell, Day 2	Arc-tdTomato+	16	Turnover rate per cell, Day 9	0.351979
3	a	Paired Wilcoxon	Arc-tdTomato+	16	Turnover rate per cell, Day 4	Arc-tdTomato+	16	Turnover rate per cell, Day 11	0.302795
3	a	Paired Wilcoxon	Arc-tdTomato+	16	Turnover rate per cell, Day 7	Arc-tdTomato+	16	Turnover rate per cell, Day 14	0.934082
3	b	Permutation Test	Arc-tdTomato-	10000	Fraction of spines gained of all spines, Day 2	Arc-tdTomato+	10000	Fraction of spines gained of all spines, Day 2	0.5263
3	b	Permutation Test	Arc-tdTomato-	10000	Fraction of spines gained of all spines, Day 4	Arc-tdTomato+	10000	Fraction of spines gained of all spines, Day 4	0.0095	**
3	b	Permutation Test	Arc-tdTomato-	10000	Fraction of spines gained of all spines, Day 7	Arc-tdTomato+	10000	Fraction of spines gained of all spines, Day 7	0.0242	*
3	b	Permutation Test	Arc-tdTomato-	10000	Fraction of spines gained of all spines, Day 9	Arc-tdTomato+	10000	Fraction of spines gained of all spines, Day 9	0.6115
3	b	Permutation Test	Arc-tdTomato-	10000	Fraction of spines gained of all spines, Day 11	Arc-tdTomato+	10000	Fraction of spines gained of all spines, Day 11	0.4564
3	b	Permutation Test	Arc-tdTomato-	10000	Fraction of spines gained of all spines, Day 14	Arc-tdTomato+	10000	Fraction of spines gained of all spines, Day 14	0.4928
3	b	Paired Wilcoxon	Arc-tdTomato-	17	Fraction of spines gained per cell, Day 2	Arc-tdTomato-	17	Fraction of spines gained per cell, Day 9	0.209675
3	b	Paired Wilcoxon	Arc-tdTomato-	17	Fraction of spines gained per cell, Day 4	Arc-tdTomato-	17	Fraction of spines gained per cell, Day 11	0.00418387	**
3	b	Paired Wilcoxon	Arc-tdTomato-	17	Fraction of spines gained per cell, Day 7	Arc-tdTomato-	17	Fraction of spines gained per cell, Day 14	0.00226334	**
3	b	Paired Wilcoxon	Arc-tdTomato+	16	Fraction of spines gained per cell, Day 2	Arc-tdTomato+	16	Fraction of spines gained per cell, Day 9	0.120839
3	b	Paired Wilcoxon	Arc-tdTomato+	16	Fraction of spines gained per cell, Day 4	Arc-tdTomato+	16	Fraction of spines gained per cell, Day 11	0.214602
3	b	Paired Wilcoxon	Arc-tdTomato+	16	Fraction of spines gained per cell, Day 7	Arc-tdTomato+	16	Fraction of spines gained per cell, Day 14	0.756369
3	c	Permutation Test	Arc-tdTomato-	10000	Fraction of spines survived of all spines, Day 2	Arc-tdTomato+	10000	Fraction of spines survived of all spines, Day 2	0.0695
3	c	Permutation Test	Arc-tdTomato-	10000	Fraction of spines survived of all spines, Day 4	Arc-tdTomato+	10000	Fraction of spines survived of all spines, Day 4	0.0217	*
3	c	Permutation Test	Arc-tdTomato-	10000	Fraction of spines survived of all spines, Day 7	Arc-tdTomato+	10000	Fraction of spines survived of all spines, Day 7	0.033	*
3	c	Permutation Test	Arc-tdTomato-	10000	Fraction of spines survived of all spines, Day 9	Arc-tdTomato+	10000	Fraction of spines survived of all spines, Day 9	0.745
3	c	Permutation Test	Arc-tdTomato-	10000	Fraction of spines survived of all spines, Day 11	Arc-tdTomato+	10000	Fraction of spines survived of all spines, Day 11	0.7979
3	c	Permutation Test	Arc-tdTomato-	10000	Fraction of spines survived of all spines, Day 14	Arc-tdTomato+	10000	Fraction of spines survived of all spines, Day 14	0.4997
3	c	Paired Wilcoxon	Arc-tdTomato-	17	Fraction of spines survived per cell, Day 2	Arc-tdTomato-	17	Fraction of spines survived per cell, Day 9	0.00988213	**
3	c	Paired Wilcoxon	Arc-tdTomato-	17	Fraction of spines survived per cell, Day 4	Arc-tdTomato-	17	Fraction of spines survived per cell, Day 11	0.00378325	**
3	c	Paired Wilcoxon	Arc-tdTomato-	17	Fraction of spines survived per cell, Day 7	Arc-tdTomato-	17	Fraction of spines survived per cell, Day 14	0.0255737	*
3	c	Paired Wilcoxon	Arc-tdTomato+	16	Fraction of spines survived per cell, Day 2	Arc-tdTomato+	16	Fraction of spines survived per cell, Day 9	> 0.9999
3	c	Paired Wilcoxon	Arc-tdTomato+	16	Fraction of spines survived per cell, Day 4	Arc-tdTomato+	16	Fraction of spines survived per cell, Day 11	0.934082
3	c	Paired Wilcoxon	Arc-tdTomato+	16	Fraction of spines survived per cell, Day 7	Arc-tdTomato+	16	Fraction of spines survived per cell, Day 14	0.524475
3	d	Permutation Test	Nex-tdTomato-	10000	Turnover rate of all spines, Day 2	Nex-tdTomato+	10000	Turnover rate of all spines, Day 2	0.9164
3	d	Permutation Test	Nex-tdTomato-	10000	Turnover rate of all spines, Day 4	Nex-tdTomato+	10000	Turnover rate of all spines, Day 4	0.5932
3	d	Permutation Test	Nex-tdTomato-	10000	Turnover rate of all spines, Day 7	Nex-tdTomato+	10000	Turnover rate of all spines, Day 7	0.5066
3	d	Permutation Test	Nex-tdTomato-	10000	Turnover rate of all spines, Day 9	Nex-tdTomato+	10000	Turnover rate of all spines, Day 9	0.4242
3	d	Permutation Test	Nex-tdTomato-	10000	Turnover rate of all spines, Day 11	Nex-tdTomato+	10000	Turnover rate of all spines, Day 11	0.4754
3	d	Permutation Test	Nex-tdTomato-	10000	Turnover rate of all spines, Day 14	Nex-tdTomato+	10000	Turnover rate of all spines, Day 14	0.3283
3	d	Paired Wilcoxon	Nex-tdTomato-	9	Turnover rate per cell, Day 2	Nex-tdTomato-	9	Turnover rate per cell, Day 9	0.300781
3	d	Paired Wilcoxon	Nex-tdTomato-	9	Turnover rate per cell, Day 4	Nex-tdTomato-	9	Turnover rate per cell, Day 11	0.0742188
3	d	Paired Wilcoxon	Nex-tdTomato-	9	Turnover rate per cell, Day 7	Nex-tdTomato-	9	Turnover rate per cell, Day 14	0.0742188
3	d	Paired Wilcoxon	Nex-tdTomato+	6	Turnover rate per cell, Day 2	Nex-tdTomato+	6	Turnover rate per cell, Day 9	0.84375
3	d	Paired Wilcoxon	Nex-tdTomato+	6	Turnover rate per cell, Day 4	Nex-tdTomato+	6	Turnover rate per cell, Day 11	0.0625
3	d	Paired Wilcoxon	Nex-tdTomato+	6	Turnover rate per cell, Day 7	Nex-tdTomato+	6	Turnover rate per cell, Day 14	0.0625
3	e	Permutation Test	Nex-tdTomato-	10000	Fraction of spines gained of all spines, Day 2	Nex-tdTomato+	10000	Fraction of spines gained of all spines, Day 2	> 0.9999
3	e	Permutation Test	Nex-tdTomato-	10000	Fraction of spines gained of all spines, Day 4	Nex-tdTomato+	10000	Fraction of spines gained of all spines, Day 4	0.4453
3	e	Permutation Test	Nex-tdTomato-	10000	Fraction of spines gained of all spines, Day 7	Nex-tdTomato+	10000	Fraction of spines gained of all spines, Day 7	0.2915
3	e	Permutation Test	Nex-tdTomato-	10000	Fraction of spines gained of all spines, Day 9	Nex-tdTomato+	10000	Fraction of spines gained of all spines, Day 9	0.2677
3	e	Permutation Test	Nex-tdTomato-	10000	Fraction of spines gained of all spines, Day 11	Nex-tdTomato+	10000	Fraction of spines gained of all spines, Day 11	0.2371
3	e	Permutation Test	Nex-tdTomato-	10000	Fraction of spines gained of all spines, Day 14	Nex-tdTomato+	10000	Fraction of spines gained of all spines, Day 14	0.5244
3	e	Paired Wilcoxon	Nex-tdTomato-	9	Fraction of spines gained per cell, Day 2	Nex-tdTomato-	9	Fraction of spines gained per cell, Day 9	0.425781
3	e	Paired Wilcoxon	Nex-tdTomato-	9	Fraction of spines gained per cell, Day 4	Nex-tdTomato-	9	Fraction of spines gained per cell, Day 11	0.203125
3	e	Paired Wilcoxon	Nex-tdTomato-	9	Fraction of spines gained per cell, Day 7	Nex-tdTomato-	9	Fraction of spines gained per cell, Day 14	0.0546875
3	e	Paired Wilcoxon	Nex-tdTomato+	6	Fraction of spines gained per cell, Day 2	Nex-tdTomato+	6	Fraction of spines gained per cell, Day 9	0.8125
3	e	Paired Wilcoxon	Nex-tdTomato+	6	Fraction of spines gained per cell, Day 4	Nex-tdTomato+	6	Fraction of spines gained per cell, Day 11	0.5625
3	e	Paired Wilcoxon	Nex-tdTomato+	6	Fraction of spines gained per cell, Day 7	Nex-tdTomato+	6	Fraction of spines gained per cell, Day 14	0.0625
3	f	Permutation Test	Nex-tdTomato-	10000	Fraction of spines survived of all spines, Day 2	Nex-tdTomato+	10000	Fraction of spines survived of all spines, Day 2	0.9154
3	f	Permutation Test	Nex-tdTomato-	10000	Fraction of spines survived of all spines, Day 4	Nex-tdTomato+	10000	Fraction of spines survived of all spines, Day 4	0.9584
3	f	Permutation Test	Nex-tdTomato-	10000	Fraction of spines survived of all spines, Day 7	Nex-tdTomato+	10000	Fraction of spines survived of all spines, Day 7	0.9476
3	f	Permutation Test	Nex-tdTomato-	10000	Fraction of spines survived of all spines, Day 9	Nex-tdTomato+	10000	Fraction of spines survived of all spines, Day 9	0.9311
3	f	Permutation Test	Nex-tdTomato-	10000	Fraction of spines survived of all spines, Day 11	Nex-tdTomato+	10000	Fraction of spines survived of all spines, Day 11	0.9285
3	f	Permutation Test	Nex-tdTomato-	10000	Fraction of spines survived of all spines, Day 14	Nex-tdTomato+	10000	Fraction of spines survived of all spines, Day 14	0.1679
3	f	Paired Wilcoxon	Nex-tdTomato-	9	Fraction of spines survived per cell, Day 2	Nex-tdTomato-	9	Fraction of spines survived per cell, Day 9	0.910156
3	f	Paired Wilcoxon	Nex-tdTomato-	9	Fraction of spines survived per cell, Day 4	Nex-tdTomato-	9	Fraction of spines survived per cell, Day 11	0.734375
3	f	Paired Wilcoxon	Nex-tdTomato-	9	Fraction of spines survived per cell, Day 7	Nex-tdTomato-	9	Fraction of spines survived per cell, Day 14	0.652344
3	f	Paired Wilcoxon	Nex-tdTomato+	6	Fraction of spines survived per cell, Day 2	Nex-tdTomato+	6	Fraction of spines survived per cell, Day 9	0.3125
3	f	Paired Wilcoxon	Nex-tdTomato+	6	Fraction of spines survived per cell, Day 4	Nex-tdTomato+	6	Fraction of spines survived per cell, Day 11	0.0625
3	f	Paired Wilcoxon	Nex-tdTomato+	6	Fraction of spines survived per cell, Day 7	Nex-tdTomato+	6	Fraction of spines survived per cell, Day 14	> 0.9999
4	c	Mann-Whitney	Stable Arc-CreERT2	15176	Single jitter per spine and day	Recurrent Arc-CreERT2	8444	Single jitter per spine and day	0.6576
4	e	Permutation Test	Arc-tdTomato-	10000	Mean baseline transitions per recurrent site	Arc-tdTomato+	10000	Mean baseline transitions per recurrent site	0.014	*
4	e	Permutation Test	Arc-tdTomato-	10000	Mean transitions per recurrent site after EE	Arc-tdTomato+	10000	Mean transitions per recurrent site after EE	0.055
4	e	Paired Wilcoxon	Arc-tdTomato-	17	Mean baseline transitions per recurrent site	Arc-tdTomato-	17	Mean transitions per recurrent site after EE	<0.0001	****
4	e	Paired Wilcoxon	Arc-tdTomato+	16	Mean baseline transitions per recurrent site	Arc-tdTomato+	16	Mean transitions per recurrent site after EE	0.4623
4	f	Permutation Test	Nex-tdTomato-	10000	Mean baseline transitions per recurrent site	Nex-tdTomato+	10000	Mean baseline transitions per recurrent site	0.666
4	f	Permutation Test	Nex-tdTomato-	10000	Mean transitions per recurrent site after TAM	Nex-tdTomato+	10000	Mean transitions per recurrent site after TAM	0.314
4	f	Paired Wilcoxon	Nex-tdTomato-	6	Mean baseline transitions per recurrent site	Nex-tdTomato-	6	Mean transitions per recurrent site after TAM	0.1615
4	f	Paired Wilcoxon	Nex-tdTomato+	9	Mean baseline transitions per recurrent site	Nex-tdTomato+	9	Mean transitions per recurrent site after TAM	0.6234
4	g	Permutation Test	Arc-tdTomato-	10000	Mean baseline occupancy per recurrent site	Arc-tdTomato+	10000	Mean baseline occupancy per recurrent site	0.314
4	g	Permutation Test	Arc-tdTomato-	10000	Mean occupancy per recurrent site after EE	Arc-tdTomato+	10000	Mean occupancy per recurrent site after EE	0.198
4	g	Paired Wilcoxon	Arc-tdTomato-	17	Mean baseline occupancy per recurrent site	Arc-tdTomato-	17	Mean occupancy per recurrent site after EE	0.1129
4	g	Paired Wilcoxon	Arc-tdTomato+	16	Mean baseline occupancy per recurrent site	Arc-tdTomato+	16	Mean occupancy per recurrent site after EE	0.2581
4	h	Permutation Test	Nex-tdTomato-	10000	Mean baseline occupancy per recurrent site	Nex-tdTomato+	10000	Mean baseline occupancy per recurrent site	0.44
4	h	Permutation Test	Nex-tdTomato-	10000	Mean occupancy per recurrent site after TAM	Nex-tdTomato+	10000	Mean occupancy per recurrent site after TAM	0.055
4	h	Paired Wilcoxon	Nex-tdTomato-	6	Mean baseline occupancy per recurrent site	Nex-tdTomato-	6	Mean occupancy per recurrent site after TAM	0.3401
4	h	Paired Wilcoxon	Nex-tdTomato+	9	Mean baseline occupancy per recurrent site	Nex-tdTomato+	9	Mean occupancy per recurrent site after TAM	0.0909
5	b	2-way ANOVA	Arc-CreERT2	6	Mean freezing per animal during habituation	Arc-CreERT2	6	Mean freezing per animal during probe	<0.0001	****
5	b	2-way ANOVA	Nex-CreERT2	6	Mean freezing per animal during habituation	Nex-CreERT2	6	Mean freezing per animal during probe	<0.0001	****
5	b	2-way ANOVA	Arc-CreERT2	6	Mean freezing per animal during habituation	Nex-CreERT2	6	Mean freezing per animal during habituation	0.9401
5	b	2-way ANOVA	Arc-CreERT2	6	Mean freezing per animal during probe	Nex-CreERT2	6	Mean freezing per animal during probe	0.998
5	c	2-way ANOVA	Arc-CreERT2	6	Mean freezing per animal during habituation	Arc-CreERT2	6	Mean freezing per animal during probe	<0.0001	****
5	c	2-way ANOVA	Nex-CreERT2	6	Mean freezing per animal during habituation	Nex-CreERT2	6	Mean freezing per animal during probe	<0.0001	****
5	c	2-way ANOVA	Arc-CreERT2	6	Mean freezing per animal during baseline	Nex-CreERT2	6	Mean freezing per animal during baseline	0.8601
5	c	2-way ANOVA	Arc-CreERT2	6	Mean freezing per animal during probe	Nex-CreERT2	6	Mean freezing per animal during probe	0.8142
5	d	Spearman Correlation	Arc/Nex-CreERT2	12	Mean baseline spine density per animal	Arc/Nex-CreERT2	12	Mean freezing to context per animal	0.0202	*
5	e	Spearman Correlation	Arc/Nex-CreERT2	12	Mean baseline spine density per animal	Arc/Nex-CreERT2	12	Mean freezing to tone per animal	0.4851
5	f	Spearman Correlation	Arc/Nex-CreERT2	12	Baseline d1 time constant of spine survival per animal	Arc/Nex-CreERT2	12	Mean freezing to context per animal	0.0399	*
5	g	Spearman Correlation	Arc/Nex-CreERT2	12	Baseline d1 time constant of spine survival per animal	Arc/Nex-CreERT2	12	Mean freezing to tone per animal	0.3789
5	h	Spearman Correlation	Arc/Nex-CreERT2	12	Baseline d1 time constant of gain rate per animal	Arc/Nex-CreERT2	12	Mean freezing to context per animal	0.783
5	i	Spearman Correlation	Arc/Nex-CreERT2	12	Baseline d1 time constant of gain rate per animal	Arc/Nex-CreERT2	12	Mean freezing to tone per animal	0.4303
S1	c	Mann-Whitney	Nex-CreERT2 HC	5	Mean % of Nex+ neurons, 75 mg/kg	Nex-CreERT2 EE	5	Mean % of Nex+ neurons, 75 mg/kg	0.8413
S2	a	Mann-Whitney	Arc-tdTomato-	51	Pooled baseline turnover rate per cell	Arc-tdTomato+	48	Pooled baseline turnover rate per cell	0.0073	*
S2	a	Mann-Whitney	Arc-tdTomato-	51	Pooled turnover rate per cell after EE	Arc-tdTomato+	48	Pooled turnover rate per cell after EE	0.3399
S2	a	Mann-Whitney	Arc-tdTomato-	51	Pooled baseline turnover rate per cell	Arc-tdTomato-	51	Pooled turnover rate per cell after EE	0.0005	**
S2	a	Mann-Whitney	Arc-tdTomato+	48	Pooled baseline turnover rate per cell	Arc-tdTomato+	48	Pooled turnover rate per cell after EE	0.8112
S2	b	Mann-Whitney	Arc-tdTomato-	51	Pooled baseline fractional gain per cell	Arc-tdTomato+	48	Pooled baseline fractional gain per cell	0.0025	**
S2	b	Mann-Whitney	Arc-tdTomato-	51	Pooled fractional gain per cell after EE	Arc-tdTomato+	48	Pooled fractional gain per cell after EE	0.1269
S2	b	Mann-Whitney	Arc-tdTomato-	51	Pooled baseline fractional gain per cell	Arc-tdTomato-	51	Pooled fractional gain per cell after EE	0.0001	***
S2	b	Mann-Whitney	Arc-tdTomato+	48	Pooled baseline fractional gain per cell	Arc-tdTomato+	48	Pooled fractional gain per cell after EE	0.7943
S2	c	Mann-Whitney	Arc-tdTomato-	51	Pooled baseline fractional loss per cell	Arc-tdTomato+	48	Pooled baseline fractional loss per cell	0.0892
S2	c	Mann-Whitney	Arc-tdTomato-	51	Pooled fractional loss per cell after EE	Arc-tdTomato+	48	Pooled fractional loss per cell after EE	0.4254
S2	c	Mann-Whitney	Arc-tdTomato-	51	Pooled baseline fractional loss per cell	Arc-tdTomato-	51	Pooled fractional loss per cell after EE	0.0347
S2	c	Mann-Whitney	Arc-tdTomato+	48	Pooled baseline fractional loss per cell	Arc-tdTomato+	48	Pooled fractional loss per cell after EE	0.8768
S2	d	Mann-Whitney	Nex-tdTomato-	27	Pooled baseline turnover rate per cell	Nex-tdTomato+	18	Pooled baseline turnover rate per cell	0.7051
S2	d	Mann-Whitney	Nex-tdTomato-	27	Pooled turnover rate per cell after TAM	Nex-tdTomato+	18	Pooled turnover rate per cell after TAM	0.7526
S2	d	Mann-Whitney	Nex-tdTomato-	27	Pooled baseline turnover rate per cell	Nex-tdTomato-	27	Pooled turnover rate per cell after TAM	0.132
S2	d	Mann-Whitney	Nex-tdTomato+	18	Pooled baseline turnover rate per cell	Nex-tdTomato+	18	Pooled turnover rate per cell after TAM	0.3888
S2	e	Mann-Whitney	Nex-tdTomato-	27	Pooled baseline fractional gain per cell	Nex-tdTomato+	18	Pooled baseline fractional gain per cell	0.9863
S2	e	Mann-Whitney	Nex-tdTomato-	27	Pooled fractional gain per cell after TAM	Nex-tdTomato+	18	Pooled fractional gain per cell after TAM	0.4146
S2	e	Mann-Whitney	Nex-tdTomato-	27	Pooled baseline fractional gain per cell	Nex-tdTomato-	27	Pooled fractional gain per cell after TAM	0.0583
S2	e	Mann-Whitney	Nex-tdTomato+	18	Pooled baseline fractional gain per cell	Nex-tdTomato+	18	Pooled fractional gain per cell after EE	0.037
S2	f	Mann-Whitney	Nex-tdTomato-	27	Pooled baseline fractional loss per cell	Nex-tdTomato+	18	Pooled baseline fractional loss per cell	0.8815
S2	f	Mann-Whitney	Nex-tdTomato-	27	Pooled fractional loss per cell after TAM	Nex-tdTomato+	18	Pooled fractional loss per cell after TAM	0.9314
S2	f	Mann-Whitney	Nex-tdTomato-	27	Pooled baseline fractional loss per cell	Nex-tdTomato-	27	Pooled fractional loss per cell after TAM	0.7936
S2	f	Mann-Whitney	Nex-tdTomato+	18	Pooled baseline fractional loss per cell	Nex-tdTomato+	18	Pooled fractional loss per cell after TAM	0.9185
S2	g	Mann-Whitney	Arc-tdTomato-	240	Pooled spine size per spine, days 1-14	Arc-tdTomato+	240	Pooled spine size per spine, days 1-14	0.3408
S2	g	2-way ANOVA	Arc-tdTomato-	240	Spine size per spine, days 1-14 through time	Arc-tdTomato+	240	Spine size per spine, days 1-14 through time	0.635
S2	h	2-way ANOVA	Arc-tdTomato-	60	Normalized dendrite diameter, days 1-7	Arc-tdTomato+	60	Normalized dendrite diameter, days 1-7	0.6467
S2	h	2-way ANOVA	Arc-tdTomato-	60	Normalized dendrite diameter, days 8-14	Arc-tdTomato+	60	Normalized dendrite diameter, days 8-14	0.9998
S2	h	2-way ANOVA	Arc-tdTomato-	60	Normalized dendrite diameter, days 1-7	Arc-tdTomato-	60	Normalized dendrite diameter, days 8-14	0.7767
S2	h	2-way ANOVA	Arc-tdTomato+	60	Normalized dendrite diameter, days 1-7	Arc-tdTomato+	60	Normalized dendrite diameter, days 8-14	0.9998
S3	a	probability mass function	Arc-tdTomato-	1	Measured % of occupied sites, Day 1	Arc-tdTomato-	57.4257	Theoretical mean % of occupied sites, day 1	<0.0001	****
S3	a	probability mass function	Arc-tdTomato+	1	Measured % of occupied sites, Day 1	Arc-tdTomato+	60.4294	Theoretical mean % of occupied sites, day 1	<0.0001	****
S3	a	probability mass function	Arc-tdTomato-	1	Measured % of occupied sites, Day 2	Arc-tdTomato-	52.0509	Theoretical mean % of occupied sites, day 2	0.0102	*
S3	a	probability mass function	Arc-tdTomato+	1	Measured % of occupied sites, Day 2	Arc-tdTomato+	57.362	Theoretical mean % of occupied sites, day 2	0.0005	***
S3	a	probability mass function	Arc-tdTomato-	1	Measured % of occupied sites, Day 4	Arc-tdTomato-	54.314	Theoretical mean % of occupied sites, day 4	0.4362
S3	a	probability mass function	Arc-tdTomato+	1	Measured % of occupied sites, Day 4	Arc-tdTomato+	58.2822	Theoretical mean % of occupied sites, day 4	0.9602
S3	a	probability mass function	Arc-tdTomato-	1	Measured % of occupied sites, Day 7	Arc-tdTomato-	60.8204	Theoretical mean % of occupied sites, day 7	0.0102	*
S3	a	probability mass function	Arc-tdTomato+	1	Measured % of occupied sites, Day 7	Arc-tdTomato+	61.4519	Theoretical mean % of occupied sites, day 7	0.023	*
S3	a	probability mass function	Arc-tdTomato-	1	Measured % of occupied sites, Day 8	Arc-tdTomato-	59.5474	Theoretical mean % of occupied sites, day 8	0.0106	*
S3	a	probability mass function	Arc-tdTomato+	1	Measured % of occupied sites, Day 8	Arc-tdTomato+	57.771	Theoretical mean % of occupied sites, day 8	0.2527
S3	a	probability mass function	Arc-tdTomato-	1	Measured % of occupied sites, Day 9	Arc-tdTomato-	58.5573	Theoretical mean % of occupied sites, day 9	0.0129	*
S3	a	probability mass function	Arc-tdTomato+	1	Measured % of occupied sites, Day 9	Arc-tdTomato+	54.6012	Theoretical mean % of occupied sites, day 9	0.4895
S3	a	probability mass function	Arc-tdTomato-	1	Measured % of occupied sites, Day 11	Arc-tdTomato-	57.9915	Theoretical mean % of occupied sites, day 11	0.0007	***
S3	a	probability mass function	Arc-tdTomato+	1	Measured % of occupied sites, Day 11	Arc-tdTomato+	57.8732	Theoretical mean % of occupied sites, day 11	<0.0001	****
S3	a	probability mass function	Arc-tdTomato-	1	Measured % of occupied sites, Day 14	Arc-tdTomato-	56.1528	Theoretical mean % of occupied sites, day 14	<0.0001	****
S3	a	probability mass function	Arc-tdTomato+	1	Measured % of occupied sites, Day 14	Arc-tdTomato+	49.8978	Theoretical mean % of occupied sites, day 14	<0.0001	****
S3	b	probability mass function	Nex-tdTomato-	1	Measured % of occupied sites, Day 1	Nex-tdTomato-	51.3029	Theoretical mean % of occupied sites, day 1	<0.0001	****
S3	b	probability mass function	Nex-tdTomato+	1	Measured % of occupied sites, Day 1	Nex-tdTomato+	44.2308	Theoretical mean % of occupied sites, day 1	<0.0001	****
S3	b	probability mass function	Nex-tdTomato-	1	Measured % of occupied sites, Day 2	Nex-tdTomato-	52.1173	Theoretical mean % of occupied sites, day 2	0.0011	**
S3	b	probability mass function	Nex-tdTomato+	1	Measured % of occupied sites, Day 2	Nex-tdTomato+	45.3846	Theoretical mean % of occupied sites, day 2	<0.0001	****
S3	b	probability mass function	Nex-tdTomato-	1	Measured % of occupied sites, Day 4	Nex-tdTomato-	55.0489	Theoretical mean % of occupied sites, day 4	0.9509
S3	b	probability mass function	Nex-tdTomato+	1	Measured % of occupied sites, Day 4	Nex-tdTomato+	53.0769	Theoretical mean % of occupied sites, day 4	0.4211
S3	b	probability mass function	Nex-tdTomato-	1	Measured % of occupied sites, Day 7	Nex-tdTomato-	61.2378	Theoretical mean % of occupied sites, day 7	0.0046	**
S3	b	probability mass function	Nex-tdTomato+	1	Measured % of occupied sites, Day 7	Nex-tdTomato+	60	Theoretical mean % of occupied sites, day 7	0.9566
S3	b	probability mass function	Nex-tdTomato-	1	Measured % of occupied sites, Day 8	Nex-tdTomato-	61.2378	Theoretical mean % of occupied sites, day 8	0.0068	**
S3	b	probability mass function	Nex-tdTomato+	1	Measured % of occupied sites, Day 8	Nex-tdTomato+	59.2308	Theoretical mean % of occupied sites, day 8	0.5252
S3	b	probability mass function	Nex-tdTomato-	1	Measured % of occupied sites, Day 9	Nex-tdTomato-	59.4463	Theoretical mean % of occupied sites, day 9	0.5335
S3	b	probability mass function	Nex-tdTomato+	1	Measured % of occupied sites, Day 9	Nex-tdTomato+	59.6154	Theoretical mean % of occupied sites, day 9	0.2745
S3	b	probability mass function	Nex-tdTomato-	1	Measured % of occupied sites, Day 11	Nex-tdTomato-	61.2378	Theoretical mean % of occupied sites, day 11	0.1669
S3	b	probability mass function	Nex-tdTomato+	1	Measured % of occupied sites, Day 11	Nex-tdTomato+	61.1538	Theoretical mean % of occupied sites, day 11	0.0815
S3	b	probability mass function	Nex-tdTomato-	1	Measured % of occupied sites, Day 14	Nex-tdTomato-	59.9349	Theoretical mean % of occupied sites, day 14	<0.0001	****
S3	b	probability mass function	Nex-tdTomato+	1	Measured % of occupied sites, Day 14	Nex-tdTomato+	52.3077	Theoretical mean % of occupied sites, day 14	<0.0001	****
S4	a	Spearman Correlation	Arc-CreERT2	6	Mean spine density per animal after EE	Arc-CreERT2	6	Mean freezing to context per animal	>0.9999
S4	b	Spearman Correlation	Nex-CreERT2	6	Mean spine density per animal after TAM	Nex-CreERT2	6	Mean freezing to context per animal	0.0583
S4	c	Spearman Correlation	Arc-CreERT2	6	After EE d8 time constant of survival fraction per animal	Arc-CreERT2	6	Mean freezing to context per animal	0.9194
S4	d	Spearman Correlation	Nex-CreERT2	6	After TAM d8 time constant of survival fraction per animal	Nex-CreERT2	6	Mean freezing to context per animal	0.4972
S4	e	Spearman Correlation	Arc-CreERT2	6	After EE d8 time constant of gain rate per animal	Arc-CreERT2	6	Mean freezing to context per animal	0.7139
S4	f	Spearman Correlation	Nex-CreERT2	6	After TAM d8 time constant of gain rate per animal	Nex-CreERT2	6	Mean freezing to context per animal	0.3556
S4	g	Spearman Correlation	Arc-CreERT2	6	Mean spine density per animal after EE	Arc-CreERT2	6	Mean freezing to tone per animal	0.5639
S4	h	Spearman Correlation	Nex-CreERT2	6	Mean spine density per animal after TAM	Nex-CreERT2	6	Mean freezing to tone per animal	0.3556
S4	i	Spearman Correlation	Arc-CreERT2	6	After EE d8 time constant of survival fraction per animal	Arc-CreERT2	6	Mean freezing to tone per animal	0.5639
S4	j	Spearman Correlation	Nex-CreERT2	6	After TAM d8 time constant of survival fraction per animal	Nex-CreERT2	6	Mean freezing to tone per animal	0.0583
S4	k	Spearman Correlation	Arc-CreERT2	6	After EE d8 time constant of gain rate per animal	Arc-CreERT2	6	Mean freezing to tone per animal	0.8028
S4	l	Spearman Correlation	Nex-CreERT2	6	After TAM d8 time constant of gain rate per animal	Nex-CreERT2	6	Mean freezing to tone per animal	0.2972
