# Supplementary material for: Hippocampal neurons with stable excitatory connectivity become part of neuronal representations
Source: PLoS Biol. 2020 Nov 3;18(11):e3000928. doi: 10.1371/journal.pbio.3000928 (PMC7665705; doi:10.1371/journal.pbio.3000928)
Supplement: S1 Data — In Figs 3 and 4 and S3 Fig, to quantify the confidence intervals in the measured fractions of spine gain, spine loss, spine turnover, Occupancy, and Transitions, we used a 2-level bootstrapping method, which accounts both for heterogeneity between neurons and for heterogeneity between spines within a neuron (“Quantification and statistical analysis” in the Methods section for more details). The procedure was repeated 10,000 times, and the error bars denote the standard deviations of the distribution of these quantities across the different samples. (XLSX) [file pbio.3000928.s007.xlsx]

## Sheet: Figure 1b
Arc+ neurons as a percentage of all DAPI cells
after EE in Arc-CreERT2; Ai9 mice		Tamoxifen concentration (mg/kg)	0	0	75	75	150	150	300	300
		Housing	HC	EE	HC	EE	HC	EE	HC	EE
		individual mice	0.557672		1.15098	18.2219	39.6412	74.7944	66.7867	69.297
			0.902851		2.36537	63.1443	52.8908	53.874	68.8467	71.4945
			1.13148		30.9661	61.1076	35.5804	70.3774	65.2393	77.9432
			1.07162		29.4574	37.341	69.4601	69.4601	71.1986	83.7161
					28.9251	56.3603	53.7343	53.7343	76.4854	64.7876

## Sheet: Figure 1c
Fold increase of Arc+ neurons
after EE over HC in		Tamoxifen concentration	75	150	300
Arc-CreERT2;Ai9 mice
		fold increase	2.54321	1.28226	1.0536

## Sheet: Figure 1e
Arc+ neurons as a percentage of all DAPI cells
after EE in Arc-CreERT2; Ai9 mice		Time after EE	0h	24h	48h	7d	10d
		individual mice	1.90356	43.2308	52.3715	61.2197	57.0632
			0.606061	44.6373	53.6828	58.9227	60.2425
			1.03093	32.7778	34.5238	55.7608	65.172
			1.35747	41.1765	51.3393	64.409	62.7842
			1.76471	43.4783	56.1475	60.1563

## Sheet: Figure 2g
Number rof tdTomato+ cells counted in vivo
2P image stacks from		Genotype	Arc-CreERT2	Nex-CreERT2	Arc-CreERT2	Nex-CreERT2
Arc-CreERT2; Ai9; Thy1-eGFP and		Day	1	1	14	14
Nex-CreERT2; Ai9; Thy1-eGFP mice
		individual ROIs	10	1	45	40
			2	3	38	77
			6	3	94	110
			9	3	122	163
			62	1	72	105
			30	8	225	42
			19	6	229	53
			18	7	240	190
			169	1	272	186
			145	4	330	176
			8	0	67	157
			16		96
			1		39
			131		189
			76		118
			40		206
			230		279
			175		241
			205		265

## Sheet: Figure 2h
Spine density of Arc-CreERT2; Ai9; Thy1-eGFP mice of
Arc- and Arc+ neurons before and after EE		Phenotype	Arc-	Arc+	Arc-	Arc+	Arc-	Arc+	Arc-	Arc+	Arc-	Arc+	Arc-	Arc+	Arc-	Arc+	Arc-	Arc+
		Day	1	1	2	2	4	4	7	7	8	8	9	9	11	11	14	14
		individual cells	0.968274	1.40073	1.10508	1.4062	1.23188	1.63882	1.44014	1.59974	1.37116	1.37074	1.3499	1.42857	1.32913	1.27854	1.19617	1.30374
			1.58381	1.29641	1.59081	1.30682	1.3485	1.54416	1.37994	1.61792	1.29761	1.61677	1.49603	1.84304	1.2391	1.80547	1.22549	1.37287
			0.969802	1.07168	1.06103	1.01617	1.08378	0.866591	1.13303	1.0919	1.03273	0.904279	1.17181	0.96463	1.20319	0.906932	1.11853	0.78125
			0.967742	1.21998	1.06286	1.2519	0.978022	1.12551	1.03926	1.20563	0.980845	1.22463	1.02466	1.14869	1.02017	1.26309	0.992016	1.25975
			1.2334	1.11536	1.23441	1.31678	1.34142	1.09122	1.16829	1.02092	1.29677	1.07091	1.28755	1.08027	1.34578	0.920348	1.45231	0.988305
			0.536193	1.23949	0.488759	1.31004	0.533808	1.23648	0.889914	1.34141	0.643974	1.16132	0.888043	1.21481	0.941864	1.49568	1.03164	1.13182
			0.718169	1.15007	0.693671	1.05526	0.61097	1.06791	0.667336	1.5043	0.66411	1.42349	0.657726	1.56477	0.625619	1.35091	0.617114	1.22682
			1.11592	1.33089	1.03379	1.47771	1.08953	1.23129	1.13458	1.13452	1.12356	1.28363	1.15713	1.2204	1.13035	1.34068	1.10729	1.3289
			0.600801	1.49314	0.829563	1.43855	0.756534	1.1534	0.801221	1.25868	0.50576	1.27119	0.55325	1.42382	0.776914	1.39594	0.641482	1.31579
			0.946186	1.13954	0.842105	1.00536	0.874795	1.13248	0.982533	1.1261	0.819672	1.15873	0.876168	1.21664	1.08765	1.19288	1.04106	1.14942
			1.36766	0.841662	1.08192	0.771208	1.16598	0.965938	1.64502	0.843091	1.41844	0.826446	1.35135	0.919416	1.05634	0.879223	1.01283	0.931677
			0.997873	0.874621	0.759668	0.7647	0.764409	0.822971	0.853008	0.821235	0.922806	0.765223	0.797761	0.73834	0.857184	0.796226	0.657519	0.757179
			0.936968	0.830903	0.871697	0.810811	0.911681	0.787296	0.801496	0.883597	0.803213	0.896511	0.89784	0.782973	0.787789	0.799737	0.816427	0.730798
			1.14308	0.950733	1.1814	0.973692	1.00739	0.960583	1.00074	0.950554	1.1257	0.954955	0.987576	0.929674	1.22506	0.975545	0.96875	0.854887
			0.93406	0.685597	0.828853	0.658059	0.875392	0.602133	0.965108	0.66335	1.00601	0.646764	0.945075	0.744212	0.83877	0.682457	0.862158	0.626734
			1.15161	1.10883	1.01064	1.01092	1.02158	0.853579	1.11386	0.714924	1.11988	0.689242	0.956542	0.652842	1.06878	0.664207	1.16921	0.893617
			0.917431		0.798451		0.986404		1.15201		1.03265		0.901687		0.889228		0.771336

## Sheet: Figure 2I
Spine density of Nex-CreERT2; Ai9; Thy1-eGFP mice of
Nex- and Nex+ neurons before and after TAM injection		Phenotype	Nex-	Nex+	Nex-	Nex+	Nex-	Nex+	Nex-	Nex+	Nex-	Nex+	Nex-	Nex+	Nex-	Nex+	Nex-	Nex+
		Day	1	1	2	2	4	4	7	7	8	8	9	9	11	11	14	14
		individual cells	1.09482	0.965108	1.10058	0.701307	1.17184	0.818125	1.20796	0.717918	1.14784	0.642711	1.14299	0.844542	1.18118	0.991366	1.13812	0.77998
			0.903342	0.757783	1.2939	0.744013	1.27389	0.847774	1.12245	0.790735	1.36519	0.777308	1.17493	0.748229	0.933489	0.778777	1.56438	0.776569
			1.00376	1.19332	0.923578	1.0395	1.04503	1.07399	1.08184	1.43296	1.05336	1.4	1.15098	1.40998	1.0493	1.39018	1.03503	1.08803
			1.27489	0.732441	1.38174	0.785711	1.32842	0.74494	1.39009	0.910521	1.4802	0.88839	1.32427	0.888992	1.39742	0.874134	1.24916	0.768856
			0.885609	0.70922	0.980485	0.868936	1.21939	0.736648	1.16167	1.03235	1.24791	1.20301	1.15526	1.23816	1.19603	1.14286	1.18138	1.00792
			0.65717	0.511509	0.634626	0.472335	0.769089	0.492611	0.753302	0.537975	0.765315	0.437911	0.75719	0.551769	0.761924	0.501725	0.819534	0.401204
			1.09988		1.01062		1.07764		0.989337		0.944728		0.969792		1.00044		1.05991
			1.04628		1.0116		0.816327		1.1242		0.812389		0.818249		0.911854		0.964034
			0.878989		0.817186		0.708368		0.784449		0.802606		0.883172		0.844129		0.625987

## Sheet: Figure 3a
Turnover fractions of spines of Arc-CreERT2; Ai9; Thy1-eGFP mice of
Arc- and Arc+ neurons before and after EE		Day	Phenotype	Standard deviation	Phenotype	Standard deviation
			Arc-		Arc+
	mean turnover	1	0		0
	per day	2	0.285815	0.0319525	0.229158	0.0210439
		4	0.542696	0.0388114	0.40419	0.0223906
		7	0.724771	0.0466985	0.563509	0.0302737
		8	0		0
		9	0.232639	0.0230131	0.228546	0.0214769
		11	0.373611	0.0283181	0.405069	0.0279677
		14	0.514583	0.0295152	0.517563	0.0288694

## Sheet: Figure 3b
Gained fractions of spines of Arc-CreERT2; Ai9; Thy1-eGFP mice of
Arc- and Arc+ neurons before and after EE		Day	Phenotype	Standard deviation	Phenotype	Standard deviation
			Arc-		Arc+
	mean gain	1	0		0
	per day	2	0.120677	0.0244737	0.103012	0.0153004
		4	0.258292	0.0276922	0.194675	0.0133417
		7	0.375441	0.0378604	0.287211	0.0231687
		8	0		0
		9	0.1125	0.0154655	0.102712	0.0171711
		11	0.179861	0.017876	0.204535	0.0223497
		14	0.241667	0.0156564	0.228546	0.0229588

## Sheet: Figure 3c
Surviving fractions of spines of Arc-CreERT2; Ai9; Thy1-eGFP mice of
Arc- and Arc+ neurons before and after EE		Day	Phenotype	Standard deviation	Phenotype	Standard deviation
			Arc-		Arc+
	mean survival	1	1		1
	per day	2	0.834862	0.0205426	0.873854	0.0144481
		4	0.715596	0.0271931	0.790485	0.0179816
		7	0.65067	0.0273375	0.723701	0.0194861
		8	1		1
		9	0.879861	0.0170418	0.874166	0.0129
		11	0.80625	0.0219627	0.799466	0.0168131
		14	0.727083	0.0250204	0.710983	0.0175024

## Sheet: Figure 3d
Turnover fractions of spines of Nex-CreERT2; Ai9; Thy1-eGFP mice of
Nex- and Nex+ neurons before and after Tamoxifen administration		Day	Phenotype	Standard deviation	Phenotype	Standard deviation
			Nex-		Nex+
	mean turnover	1	0		0
	per day	2	0.323917	0.0430642	0.335766	0.0545743
		4	0.580038	0.0618549	0.652068	0.0682498
		7	0.795669	0.0550058	0.878346	0.0832846
		8	0		0
		9	0.259607	0.0284958	0.27572	0.0557115
		11	0.47737	0.0393275	0.504115	0.0936832
		14	0.675491	0.0602717	0.734568	0.088269

[truncated: 50 more sheets: Figure 3e, Figure 3f, Figure 4b, Figure 4c, Figure 4e, Figure 4f, Figure 4g, Figure 4h, Figure 5b, Figure 5c, Figure 5d, Figure 5e, Figure 5f, Figure 5g, Figure 5h, Figure 5i, S1c Figure, S1d Figure, S1f Figure, S1g Figure …]
